# Supplementary material for: Development of High-Sensitivity Piezoresistive Sensors Based on Highly Breathable Spacer Fabric with TPU/PPy/PDA Coating
Source: Polymers (Basel). 2022 Feb 22;14(5):859. doi: 10.3390/polym14050859 (PMC8912863; doi:10.3390/polym14050859)
Supplement: Supplementary file 1 [file polymers-14-00859-s001.zip]

Archive with 1 entries (1 files):
- Supplementary material.docx-final.pdf
